# Supplementary material for: Focal Hepatic Hypoperfusion After Normothermic Machine Perfusion of Liver Grafts Is Associated with a Higher Comprehensive Complication Index
Source: Bioengineering (Basel). 2026 Jun 24;13(7):729. doi: 10.3390/bioengineering13070729 (PMC13405741; doi:10.3390/bioengineering13070729)
Supplement: Supplementary file 1 [file bioengineering-13-00729-s001.zip]

Archive with 1 entries (1 files):
- bioengineering-4341069-supplementary.pdf
